# Supplementary material for: CRISPR‐based editing of the ω‐ and γ‐gliadin gene clusters reduces wheat immunoreactivity without affecting grain protein quality
Source: Plant Biotechnol J. 2023 Nov 17;22(4):892–903. doi: 10.1111/pbi.14231 (PMC10955484; doi:10.1111/pbi.14231)
Supplement: Supplementary file 1 — Figure S1 The distributions of the 17 toxic epitopes including 11 binding to R5 mAb and six binding to G12 mAb across all three gliadin subtypes of cultivars Kariega, Chinese Spring and LongReach Lancer. Figure S2 PCR‐based screening of fragment deletions in five functional ω‐gliadin gene copies in T1 generation plants. Figure S3 PCR‐based screening of fragment deletions in five functional ω‐gliadin gene copies in T2 generation plants. Figure S4 NGS‐based detection for fragment deletions in the ω‐gliadin genes of edited line 387‐3‐6 using PCR amplicons. Figure S5 Protein profiles of the non‐edited transgenic line and cultivar Fielder. Figure S6 Mixograph curves of dough developed from the flours of non‐edited transgenic line and edited line 387‐3‐6. Table S1 Number of R5 and G12 mAbs binding toxic epitopes detected within the gliadin‐encoding genes from four wheat cultivars including Fielder, Kariega, Chinese Spring and LongReach Lancer. Table S2 Potential gRNA target sites within the gliadin genes (external Excel file). Table S6 Summary of gene editing events detected by whole genome sequencing in the ω‐ and γ‐gliadin gene clusters and the coordinates of gliadin genes in published Fielder genome (external Excel file). Table S7 The ratio of read coverage calculated by dividing the depth of read coverage in non‐edited line 387‐1‐8 to the depth of read coverage of edited line 387‐3‐6. The depth of read coverage was calculated in the 50 bp windows within each gliadin gene models (External file). Table S8 Raw data for generating figures to show the impacts of gene editing on the content of each gliadin subtype, parameters of protein extracts correlated with grain protein quality for breadmaking and immunoreactivity in Figure 3, and the table to show the impacts of gene editing on dough quality in Table S9 (external Excel file). Table S3 List of PCR primers used in the study. Table S4 Primers for PCR‐based screening of fragment deletions. Table S5 NGS‐based detection for [file PBI-22-892-s001.zip › pbi14231-sup-0002-TableS6.xlsx]

## Sheet: Gene_editing_events
Supplementary Table 6. Summary of gene editing events in the ω- and γ-gliadin gene clusters.
Gene name	Functional status	Chr.	Gene start, bp	Gene end, bp	Gene length, bp	Amino acid length	Strand	IWGSC ID	Conclusion	Confidence level for the gRNA target sites (see Mehtods for detail)	Number of gRNA targets with 0-1 mismatch		Number of gRNA targets with 0-2 mismatch		Number of gRNA targets with 0-3 mismatch		% of gene length covered by		GATK variants	Soft clip within the reads aligning to gRNA target sites	% of gene length covered by reassembled contigs	5th percentile threshold of coverage depth for genes	5th percentile threshold of coverage depth for 20 bp long gRNA sites	% of gene length with read coverage below threshold:		Notes
											positions 10_21	positions 1_21	positions 10_21	positions 1_21	positions 10_21	positions 1_21	uniquely mapped reads	nonuniquely mapped reads (1 mmatch allowed)						<= 1 read	<= 2 reads
FD1A_gamma1	functional	Chr1A	4517087	4517362	276	92	+	TraesCS1A03G0019200	Intact	HC	0	0	0	0	0	0	100	100	-	-	100			0	0
FD1A_gamma2	functional	Chr1A	4517366	4518022	657	219	+	TraesCS1A03G0019200	Intact	HC	0	0	0	0	0	0	100	100	-	-	100			0	0
FD1A_gamma3	pseudo/partial	Chr1A	4535793	4536656	864	55	+	TraesCS1A03G0019300	Intact	HC	0	0	0	0	0	0	100	100	-	-	100			0	0
FD1A_gamma4	functional	Chr1A	4590580	4591566	987	329	-	TraesCS1A03G0019600	Intact	LC	0	0	0	4	1	10	100	100	-	-	100			5	10
FD1A_gamma5	pseudo/partial	Chr1A	4672139	4672858	720	22	+	TraesCS1A03G0019800	Deletion short	LC	0	1	0	3	0	4	100	100	4672303_DP=7_Del_1_AC_A	-	100			10	30
FD1A_gamma6	functional	Chr1A	4771825	4772682	858	286	+	TraesCS1A03G0020500	Deletion long	HC	0	0	0	2	0	6	0	50	-	-	0	1	1	55	60
FD1A_gamma7	functional	Chr1A	4779545	4780402	858	286	+	TraesCS1A03G0020400	Deletion long	LC	0	0	0	2	0	6	0	50	-	-	100		1	50	60
FD1B_gamma1	functional	Chr1B	5991451	5992359	909	303	+	TraesCS1B03G0019400	Deletion short	LC	0	1	0	2	0	5	80	90	-	-	80			10	20
FD1B_gamma2	functional	Chr1B	6017467	6017811	345	115	+	TraesCS1B03G0019800	Intact	HC	0	0	0	0	0	0	100	100	-	-	100			0	0
FD1B_gamma3	functional	Chr1B	6033648	6034541	894	298	+	TraesCS1B03G0019700	Intact	LC	0	0	0	3	0	6	80	100	-	-	100			2	10
FD1B_gamma4	pseudo/partial	Chr1B	6197006	6198094	1089	244	+	TraesCS1B03G0019900	Intact	LC	0	2	0	7	0	9	60	100	-	-	60			0	0
FD1B_gamma5	functional	Chr1B	6258719	6259792	1074	358	+	TraesCS1B03G0020100	Deletion short	LC	0	3	0	9	0	12	70	80	-	-	100			2	5	MASURpri contig shows deletion in pos 418 in TrackList02 another contig is intact and uniq reads do not support the deletion
FD1B_gamma6	functional	Chr1B	6296327	6297313	987	146	+	TraesCS1B03G0020500	Deletion short	LC	0	2	0	4	0	10	90	100	-	-	100			0	2	SOAP contig shows insertion in TrackList04 another contig is intact and uniq reads do not support the insertion
FD1B_gamma7	functional	Chr1B	6301249	6302124	876	292	+	TraesCS1B03G0020600	Intact	HC	0	0	0	3	0	5	80	100	-	-	100			0	0
FD1B_gamma8	functional	Chr1B	23863181	23864308	1128	376	.	NCBI_LOC123104557	Deletion short	HC	3	6	5	12	6	19	80	90	-	-	10		1	30	40
FD1D_gamma1	functional	Chr1D	2347407	2348294	888	296	+	TraesCS1D03G0009800	Deletion short	LC	0	1	0	3	0	6	80	90	-	uniq read cut at pos Chr1D:2347703	100			2	5
FD1D_gamma2	functional	Chr1D	2359802	2360785	984	328	+	TraesCS1D03G0009900	Intact	HC	0	0	0	0	0	0	100	100	-	-	100			0	0
FD1D_gamma3	functional	Chr1D	2372563	2373054	492	164	+	-	Intact	HC	0	0	0	0	0	0	100	100	-	-	100			0	0
FD1D_gamma4	functional	Chr1D	2377468	2378451	984	328	+	TraesCS1D03G0010000	Deletion short	LC	0	0	0	5	0	9	90	90	-	-	100			5	10	MASURpri_0137318 shows deletion in pos 292 in TrackList01.alGenes.ctgs.gRNAs
FD1D_gamma5	functional	Chr1D	2453767	2454663	897	299	+	TraesCS1D03G0010400	Intact	LC	0	1	0	3	0	7	90	100	-	-	100			0	0	SOAP contig shows insertion in TrackList04 another contig is intact and uniq reads do not support the insertion
FD1D_gamma6	functional	Chr1D	2462565	2463461	897	299	+	TraesCS1D03G0010500	Intact	LC	0	0	0	3	0	6	70	100	-	-	100			0	0	SOAP contig shows insertion in TrackList04 another contig is intact and uniq reads do not support the insertion. MASURalt_014011 shows deletion in pos 385 in TrackList01.alGenes.ctgs.gRNAs Also in TrackList02
FD1D_gamma7	functional	Chr1D	2524599	2525744	1146	382	-	-	Deletion short	HC	9	12	12	24	12	29	10	90	-	-	10	1	1	30	60
FD1D_gamma8	functional	Chr1D	2537250	2538233	984	328	-	TraesCS1D03G0011600	Deletion long	HC	9	10	12	21	12	28	10	40	-	-	10	1	1	40	65
FD1D_gamma9	pseudo/partial	Chr1D	2568276	2569772	1497	239	-	TraesCS1D03G0011700	Deletion long	HC	7	14	13	26	19	41	20	60	-	-	20	1	1	60	80
FD1A_omega1	functional	Chr1A	3842760	3843731	972	324	-	TraesCS1A03G0015200	Deletion long	HC	6	8	7	16	8	22	30	40	-	-	30	1		60	70
FD1A_omega2	pseudo/partial	Chr1A	3896327	3897454	1128	22	-	-	Deletion long	HC	5	9	7	19	8	25	0	0	-	-	0	1		100	100
FD1A_omega3	functional	Chr1A	3915317	3916492	1176	392	-	TraesCS1A03G0015300	Deletion long	HC	4	8	8	19	10	27	0	30	-	nonuniq read cut at pos Chr1A:3916081	20	1		70	70
FD1A_omega4	pseudo/partial	Chr1A	19438871	19440106	1236	91	-	TraesCS1A03G0074600	Deletion short	HC	5	7	6	11	6	15	100	100	19439511_DP=7_Del_100_TGCTAGGGAGATATTTGTCCTGGTTCCTGGGGAAATGATTGTTGGGGCTGGGAAAAAGGTTGTTGTGGTTGCAGAGAGAATGGTTGTTGGGGTTGCTGGGG_T	uniq read cut at pos Chr1A:19439612	100			25	30	reassembled contig shows the deletion. grep 19439511 /bulk/ural/data/Zitong/GATK/387-3-6-102_allReads.vs.FielderCh21andUnk/387-3-6-102_allReads.raw.vcf.regions.vcf.gff
FD1A_omega5	pseudo/partial	Chr1A	19645651	19646730	1080	79	+	TraesCS1A03G0075700	Deletion short	LC	5	8	7	10	8	18	100	100	-	-	80			5	30
FD1B_omega1	pseudo/partial	Chr1B	6428880	6430274	1395	15	-	TraesCS1B03G0021300	Deletion short	HC	6	6	7	16	9	22	70	90	-	-	30			10	40
FD1B_omega5like	pseudo/partial	Chr1B	6470900	6472162	1263	3	.	-	Deletion long	HC	2	3	3	8	4	15	30	80	-	-	20			50	60
FD1B_omega2	pseudo/partial	Chr1B	6498351	6499670	1320	92	-	TraesCSU03G0200600	Deletion short	HC	7	11	11	19	13	34	5	30	-	-	0	1		50	80
FD1B_omega3	functional	Chr1B	6507784	6509103	1320	420	-	TraesCS1B03G0021500	Deletion short	HC	6	9	12	21	14	36	0	70	-	-	0	1		30	40	1 uniq read cut at pos Chr1B:6508802
FD1B_omega4	pseudo/partial	Chr1B	6520158	6521546	1389	8	-	TraesCSU03G0331200	Deletion long	HC	8	10	12	18	14	31	0	30	-	-	40	1		40	50	reassembled contig shows the deletion 6521147-6521221
FD1B_omega5	functional	Chr1B	6531518	6532852	1335	445	-	TraesCS1B03G0021900	Deletion short	HC	7	11	13	21	14	36	5	80	-	-	30			30	50
FD1B_omega6	pseudo/partial	Chr1B	6554623	6555891	1269	58	-	TraesCSU03G0258100	Deletion long	HC	11	13	14	18	14	29	60	70	-	-	40			30	40
FD1B_omega7	pseudo/partial	Chr1B	6597449	6598651	1203	144	-	-	Deletion short	HC	4	7	9	17	11	27	70	90	-	-	40			10	30
FD1B_omega8	pseudo/partial	Chr1B	6607399	6608856	1458	52	-	TraesCS1B03G0022200	Deletion short	HC	5	6	15	21	16	32	60	70	-	-	30			20	50
FD1D_omega1	functional	Chr1D	2111630	2112763	1134	378	+	TraesCS1A03G0015500	Deletion long	HC	11	12	13	22	14	30	10	50	-	uniq read cut at pos Chr1D:2112568	50			40	50	reassembled scaffold260 shows deletion in pos 398 in TrackList01.alGenes.ctgs.gRNAs
FD1D_omega2	functional	Chr1D	2132327	2133484	1158	386	+	TraesCS1D03G0008900	Deletion long	HC	11	16	12	23	14	31	0	0	-	-	0	1		100	100
FD1D_omega3	functional	Chr1D	2146244	2147401	1158	386	+	TraesCSU03G0557400_1	Deletion long	HC	11	16	12	23	14	31	0	0	-	-	0	1		100	100	reassembled contig shows the deletion
FD1D_omega4	functional	Chr1D	2169056	2170213	1158	386	+	TraesCSU03G0557400	Deletion long	HC	11	16	12	23	14	31	0	0	-	-	30	1		100	100
FD1D_omega5	functional	Chr1D	2182973	2184112	1140	380	+	-	Deletion long	HC	11	16	11	22	13	31	10	20	-	-	50	1		75	80

## Sheet: Coordinates_Fielder
gene_name	chr	size	start	end	type
FD1A_omega1	chr1A	972	3843731	3842760	functional
FD1A_omega2	chr1A	1128	3897454	3896327	pseudogene
FD1A_omega3	chr1A	1176	3916492	3915317	functional
FD1A_omega4	chr1A	1236	19440106	19438871	pseudogene
FD1A_omega5	chr1A	1080	19645651	19646730	pseudogene
FD1B_omega1	chr1B	1395	6430274	6428880	pseudogene
FD1B_omega5like	chr1B	1263	6472162	6470900	pseudogene
FD1B_omega2	chr1B	1320	6499670	6498351	pseudogene
FD1B_omega3	chr1B	1320	6509103	6507784	functional
FD1B_omega4	chr1B	1389	6521546	6520158	pseudogene
FD1B_omega5	chr1B	1335	6532852	6531518	functional
FD1B_omega6	chr1B	1269	6555891	6554623	pseudogene
FD1B_omega7	chr1B	1203	6598651	6597449	pseudogene
FD1B_omega8	chr1B	1458	6608856	6607399	pseudogene
FD1D_omega1	chr1D	1134	2111630	2112763	functional
FD1D_omega2	chr1D	1158	2132327	2133484	functional
FD1D_omega3	chr1D	1158	2146244	2147401	functional
FD1D_omega4	chr1D	1158	2169056	2170213	functional
FD1D_omega5	chr1D	1140	2182973	2184112	functional
FD6A_alpha1	chr6A	897	30816404	30817300	functional
FD6A_alpha2	chr6A	888	30967105	30967992	functional
FD6A_alpha3	chr6A	951	31005245	31006195	functional
FD6A_alpha4	chr6A	861	31153332	31154192	pseudogene
FD6A_alpha5	chr6A	852	31190070	31190921	functional
FD6A_alpha6	chr6A	924	31285626	31286549	functional
FD6A_alpha7	chr6A	855	31395249	31396103	functional
FD6A_alpha8	chr6A	876	31488877	31489752	functional
FD6A_alpha9	chr6A	864	31552966	31553829	functional
FD6A_alpha10	chr6A	891	31605401	31606291	functional
FD6A_alpha11	chr6A	840	31660691	31661530	functional
FD6B_alpha1	chr6B	915	48434800	48435714	partial
FD6B_alpha2	chr6B	867	48485961	48486827	partial
FD6B_alpha3	chr6B	1005	48524290	48525294	functional
FD6B_alpha4	chr6B	783	48529902	48530684	pseudogene
FD6B_alpha5	chr6B	960	48569484	48570443	functional
FD6B_alpha6	chr6B	942	48580705	48581646	functional
FD6B_alpha7	chr6B	951	48606768	48607718	functional
FD6B_alpha8	chr6B	939	48617980	48618918	functional
FD6B_alpha9	chr6B	948	48629176	48630123	partial
FD6B_alpha10	chr6B	900	48874768	48875667	functional
FD6B_alpha11	chr6B	915	48896562	48897476	pseudogene
FD6B_alpha12	chr6B	876	48915967	48916842	functional
FD6B_alpha13	chr6B	879	48932823	48933701	functional
FD6B_alpha14	chr6B	900	48949259	48950158	functional
FD6B_alpha15	chr6B	885	48965039	48965923	functional
FD6B_alpha16	chr6B	876	48986576	48987451	functional
FD6B_alpha17	chr6B	891	49002297	49003187	functional
FD6B_alpha18	chr6B	894	49012708	49013601	functional
FD6B_alpha19	chr6B	888	49023119	49024006	functional
FD6B_alpha20	chr6B	960	49049236	49050195	pseudogene
FD6B_alpha21	chr6B	867	49077496	49078362	pseudogene
FD6B_alpha22	chr6B	927	49086425	49087351	pseudogene
FD6B_alpha23	chr6B	1278	49107112	49108389	pseudogene
FD6B_alpha24	chr6B	1917	49187722	49189638	pseudogene
FD6B_alpha25	chr6B	696	49213457	49214152	functional
FD6B_alpha26	chr6B	924	67368032	67368955	functional
FD6B_alpha27	chr6B	849	67372040	67372888	pseudogene
FD6D_alpha1	chr6D	945	27370233	27371177	functional
FD6D_alpha2	chr6D	510	27423499	27424008	pseudogene
FD6D_alpha3	chr6D	876	27429890	27430765	functional
FD6D_alpha4	chr6D	711	27465023	27465733	functional
FD6D_alpha5	chr6D	891	27490189	27491079	functional
FD6D_alpha6	chr6D	927	27510310	27511236	functional
FD6D_alpha7	chr6D	930	27535469	27536398	functional
FD6D_alpha8	chr6D	900	27560626	27561525	functional
FD6D_alpha9	chr6D	852	27585160	27586011	partial
FD6D_alpha10	chr6D	882	27609890	27610771	functional
FD6D_alpha11	chr6D	861	27641439	27642299	functional
FD6D_alpha12	chr6D	849	27666443	27667291	functional
FD6D_alpha13	chr6D	1152	27798697	27799848	pseudogene
FD6D_alpha14	chr6D	849	27889433	27890281	functional
FD1A_gamma1	chr1A	276	4517087	4517362	functional
FD1A_gamma2	chr1A	657	4517366	4518022	functional
FD1A_gamma3	chr1A	864	4535793	4536656	pseudogene
FD1A_gamma4	chr1A	987	4591566	4590580	functional
FD1A_gamma5	chr1A	720	4672139	4672858	pseudogene
FD1A_gamma6	chr1A	858	4771825	4772682	functional
FD1A_gamma7	chr1A	858	4779545	4780402	functional
FD1B_gamma1	chr1B	909	5991451	5992359	functional
FD1B_gamma2	chr1B	345	6017467	6017811	functional
FD1B_gamma3	chr1B	894	6033648	6034541	functional
FD1B_gamma4	chr1B	1089	6197006	6198094	functional
FD1B_gamma5	chr1B	1074	6258719	6259792	functional
FD1B_gamma6	chr1B	987	6296327	6297313	partial
FD1B_gamma7	chr1B	876	6301249	6302124	functional
FD1B_gamma8	chr1B	1128	23863181	23864308	functional
FD1D_gamma1	chr1D	888	2347407	2348294	functional
FD1D_gamma2	chr1D	984	2359802	2360785	functional
FD1D_gamma3	chr1D	492	2372563	2373054	functional
FD1D_gamma4	chr1D	984	2377468	2378451	functional
FD1D_gamma5	chr1D	897	2453767	2454663	functional
FD1D_gamma6	chr1D	897	2462565	2463461	functional
FD1D_gamma7	chr1D	1146	2525744	2524599	functional
FD1D_gamma8	chr1D	984	2538233	2537250	functional
FD1D_gamma9	chr1D	1497	2569772	2568276	partial
