# Supplementary material for: CRISPR‐based editing of the ω‐ and γ‐gliadin gene clusters reduces wheat immunoreactivity without affecting grain protein quality
Source: Plant Biotechnol J. 2023 Nov 17;22(4):892–903. doi: 10.1111/pbi.14231 (PMC10955484; doi:10.1111/pbi.14231)
Supplement: Supplementary file 1 — Figure S1 The distributions of the 17 toxic epitopes including 11 binding to R5 mAb and six binding to G12 mAb across all three gliadin subtypes of cultivars Kariega, Chinese Spring and LongReach Lancer. Figure S2 PCR‐based screening of fragment deletions in five functional ω‐gliadin gene copies in T1 generation plants. Figure S3 PCR‐based screening of fragment deletions in five functional ω‐gliadin gene copies in T2 generation plants. Figure S4 NGS‐based detection for fragment deletions in the ω‐gliadin genes of edited line 387‐3‐6 using PCR amplicons. Figure S5 Protein profiles of the non‐edited transgenic line and cultivar Fielder. Figure S6 Mixograph curves of dough developed from the flours of non‐edited transgenic line and edited line 387‐3‐6. Table S1 Number of R5 and G12 mAbs binding toxic epitopes detected within the gliadin‐encoding genes from four wheat cultivars including Fielder, Kariega, Chinese Spring and LongReach Lancer. Table S2 Potential gRNA target sites within the gliadin genes (external Excel file). Table S6 Summary of gene editing events detected by whole genome sequencing in the ω‐ and γ‐gliadin gene clusters and the coordinates of gliadin genes in published Fielder genome (external Excel file). Table S7 The ratio of read coverage calculated by dividing the depth of read coverage in non‐edited line 387‐1‐8 to the depth of read coverage of edited line 387‐3‐6. The depth of read coverage was calculated in the 50 bp windows within each gliadin gene models (External file). Table S8 Raw data for generating figures to show the impacts of gene editing on the content of each gliadin subtype, parameters of protein extracts correlated with grain protein quality for breadmaking and immunoreactivity in Figure 3, and the table to show the impacts of gene editing on dough quality in Table S9 (external Excel file). Table S3 List of PCR primers used in the study. Table S4 Primers for PCR‐based screening of fragment deletions. Table S5 NGS‐based detection for [file PBI-22-892-s001.zip › pbi14231-sup-0004-TableS8.xlsx]

## Sheet: RP-HPLC
note	sample	omega	alpha/beta	gamma	omega-5	omega-1,2		group	p-value; t-test (omega-gli)	p-value; t-test (gamma-gli)	p-value; t-test (omega-5-gli)	p-value; t-test (omega-1,2-gli)
non-edited transgenic line	387-1-8-1	0.100297	0.474902	0.424802	0.0184926	0.0818041
	387-1-8-2	0.0819344	0.446132	0.471933	0.0145299	0.0674045
	387-1-8-3	0.0979945	0.489898	0.412107	0.013835	0.0841595
	387-1-8-4	0.111655	0.471966	0.416379	0.012998	0.098657
	387-1-8-5	0.0854464	0.438184	0.47637	0.0115832	0.0738632
	387-1-8-6	0.102431	0.416442	0.481127	0.015014	0.0874172
	Averge	0.0966264	0.456254	0.44712	0.0144088	0.0822176
mutant line with most amount of gliadin content reduction	387-3-6-21	0.0301835	0.825098	0.144718	0.0181797	0.0120039		387-3-6 vs 387-1-8	9.1357e-08	2.10494e-09	0.0284196	8.66902e-06
	387-3-6-22	0.020726	0.844386	0.134888	0.00816591	0.0125601
	387-3-6-23	0.0183366	0.853356	0.128308	0.00732242	0.0110142
	387-3-6-24	0.0205192	0.809501	0.16998	0.0109086	0.00961066
	387-3-6-102	0.0186101	0.725632	0.255758	0.0109548	0.00765535
	387-3-6-109	0.0177074	0.754126	0.228166	0.0108145	0.00689284
	387-3-6-110	0.0229288	0.859634	0.117438	0.0107262	0.0122027
	387-3-6-111	0.0171803	0.781944	0.200876	0.00621631	0.010964
	387-3-6-125	0.0166902	0.808787	0.174523	0.00906786	0.00762238
	387-3-6-161	0.0215646	0.816196	0.16224	0.0104432	0.0111214
	387-3-6-162	0.0243121	0.789865	0.185823	0.010782	0.0135301
	387-3-6-164	0.0272957	0.854399	0.118305	0.00674174	0.020554
	387-3-6-165	0.0282636	0.856443	0.115293	0.0164418	0.0118217
	387-3-6-167	0.0250267	0.827746	0.147228	0.0106025	0.0144242
	387-3-6-168	0.0357326	0.795804	0.168463	0.0147202	0.0210124
	387-3-6-169	0.0371209	0.82873	0.134149	0.0170434	0.0200775
	Averge	0.0238874	0.814478	0.161635	0.0111957	0.0126917
		0.752786		0.638498	0.222995	0.845633
mutant line for comparison	387-3-5-2	0.0285894	0.762712	0.208698	0.0129534	0.015636		387-3-5 vs 387-3-6	0.005488	0.953806	0.0127799	0.0612599
	387-3-5-3	0.0462655	0.813755	0.139979	0.0187797	0.0274859
	387-3-5-4	0.0400848	0.840412	0.119503	0.0155421	0.0245427
	387-3-5-5	0.0401107	0.812274	0.147615	0.0177524	0.0223583
	387-3-5-6	0.0341153	0.779244	0.186641	0.022836	0.0112793
	Averge	0.0378331	0.80168	0.160487	0.0175727	0.0202604
mutant line for comparison	387-3-7-1	0.0527371	0.793754	0.153509	0.0214263	0.0313108		387-3-7 vs 387-3-6	0.00255468	0.363475	0.0013819	0.0167009
	387-3-7-3	0.0449983	0.760863	0.194139	0.0179135	0.0270848
	387-3-7-5	0.0496827	0.81847	0.131847	0.0211803	0.0285025
	387-3-7-6	0.0526488	0.817288	0.130063	0.0288866	0.0237623
	387-3-7-7	0.0748285	0.807085	0.118086	0.0219081	0.0529204
	Averge	0.0549791	0.799492	0.145529	0.0222629	0.0327161
mutant line for comparison	387-3-4-1	0.0538445	0.735472	0.210684	0.0138825	0.0399619		387-3-4 vs 387-3-6	0.00295494	0.706754	0.222484	0.00150607
	387-3-4-2	0.0584183	0.781741	0.15984	0.00975514	0.0486632
	387-3-4-3	0.0676619	0.76121	0.171128	0.0141158	0.0535461
	387-3-4-4	0.0779847	0.787386	0.134629	0.0194049	0.0585798
	Averge	0.0644774	0.766452	0.16907	0.0142896	0.0501877
mutant line for comparison	387-3-1-1	0.0619162	0.6688	0.269284	0.00657844	0.0553377		387-3-1 vs 387-3-6	0.00141997	0.000562895	0.00682971	0.00234254
	387-3-1-2	0.0508619	0.654135	0.295003	0.00783998	0.043022
	387-3-1-3	0.0720409	0.587608	0.340351	0.00506525	0.0669757
	387-3-1-4	0.0644363	0.66121	0.274354	0.00895267	0.0554836
	Averge	0.0623138	0.642938	0.294748	0.00710909	0.0552047
mutant line for comparison	387-3-2-1	0.0326026	0.733479	0.233918	0.0140174	0.0185852		387-3-2 vs 387-3-6	0.0179021	0.00088663	0.0294645	0.0322913
	387-3-2-2	0.0454723	0.656997	0.297531	0.0128465	0.0326257
	387-3-2-3	0.0387277	0.659128	0.302144	0.0169617	0.021766
	387-3-2-4	0.0529845	0.673073	0.273943	0.0183394	0.0346451
	Averge	0.0424468	0.680669	0.276884	0.0155412	0.0269055
mutant line for comparison	387-3-3-1	0.0616823	0.621159	0.317158	0.0128113	0.0488709		387-3-3 vs 387-3-6	0.0350186	0.00924361	0.0923601	0.0655136
	387-3-3-2	0.0389223	0.694315	0.266763	0.0142033	0.024719
	387-3-3-3	0.0524813	0.734303	0.213216	0.021233	0.0312483
	387-3-3-4	0.0332525	0.667739	0.299009	0.0144136	0.0188389
	Averge	0.0465846	0.679379	0.274037	0.0156653	0.0309193

## Sheet: SE-HPLC
line	sample	EPP_glu	EPP_gli	EPP_a/g	EPP_poly	EPP_mono	UPP_glu	UPP_gli	UPP_a/g	UPP_poly	UPP_mono	GMP%	glu/gli	poly/mono			GMP%	glu/gli	poly/mono
non-edited transgenic line	387-1-8-1	158222	137458	28823.3	158222	166282	114778	85170.7	29139.9	114778	114311	0.420432	1.22625	0.972941		Averge	0.401132	1.30857	1.04519	non-edited transgenic line
	387-1-8-2	153681	135046	30214.5	153681	165260	192578	125408	27428.3	192578	152836	0.556167	1.32945	1.08854
	387-1-8-3	210189	161162	37468.2	210189	198631	138853	99895	28712.8	138853	128608	0.397812	1.33703	1.06663		t.test	0.0410122	1.68455e-05	0.000248167
	387-1-8-4	235372	175882	34935.8	235372	210818	108995	77589.3	29128.4	108995	106718	0.316508	1.3586	1.0845
	387-1-8-5	217427	161061	42291.8	217427	203353	99864.8	84611	25147.3	99864.8	109758	0.314741	1.29153	1.01335
mutant line 387-3-6 with most amount of gliadin content reduction	1+2	204422	151466	37375.8	204422	188842	253568	160530	36746.5	253568	197277	0.553654	1.46793	1.18613		Averge	0.531685	1.53382	1.22268	edited line 387-3-6
	3+4	230362	157151	46085.7	230362	203236	237214	128490	37540.9	237214	166031	0.507327	1.63693	1.26622
	5+6	227756	154722	43531.9	227756	198254	244237	132989	37747.9	244237	170737	0.517458	1.64051	1.27914
	7+8	242938	158599	44029.6	242938	202629	234609	111347	33440.8	234609	144788	0.49128	1.76904	1.37457
	9+10	223816	156713	46770.6	223816	203483	268311	135374	36956.8	268311	172331	0.545207	1.68486	1.30949
	11+12	218079	164752	47014.5	218079	211766	319079	200071	54925.7	319079	254997	0.594014	1.47238	1.15082
	13+14	226083	168240	46394.3	226083	214634	256286	133628	37017.6	256286	170645	0.531306	1.59795	1.252
	16+17	256505	180170	54547.5	256505	234717	329070	173776	42462.7	329070	216239	0.561961	1.65442	1.29852
	18+19	227102	168693	46863.1	227102	215556	293044	153282	38831.5	293044	192113	0.563389	1.61549	1.2759
	28+29	170261	148432	37855.4	170261	186287	283821	156182	40208.6	283821	196391	0.625044	1.49068	1.18659
	35+36	245427	185986	29616.6	245427	215602	243220	130804	27466.4	243220	158270	0.497742	1.5425	1.30699
	37+38	253645	176043	42163.5	253645	218206	237541	123778	31991.2	237541	155769	0.483607	1.63827	1.31342
	39+40	225762	167891	41535.9	225762	209427	261235	136492	32596.2	261235	169088	0.53642	1.59995	1.2866
	41+42	202315	161698	38400.3	202315	200098	237308	130457	32863.1	237308	163320	0.539798	1.50476	1.20969
	43+44	229403	172223	43720	229403	215943	246453	199096	31195.9	246453	230292	0.517915	1.28153	1.06638
	45+46	172319	152334	37220.9	172319	189555	249707	143820	37987.9	249707	181808	0.591687	1.42502	1.13643
	47+48	222094	170401	42179.6	222094	212581	244468	127065	32963.5	244468	160029	0.523977	1.56846	1.25215
	49+50	239641	173814	43402.9	239641	217217	249770	130475	33994.4	249770	164470	0.510349	1.60837	1.28223
	51+52	217749	169135	44734.6	217749	213870	291167	139903	38196.2	291167	178099	0.572132	1.64677	1.29836
	53+54	206747	167738	41845.1	206747	209583	261606	134218	50351	261606	184569	0.558566	1.55106	1.18826
	55+56	217383	166324	39760.9	217383	206085	235418	121023	30621.9	235418	151645	0.519915	1.5758	1.26576
	63+64	129040	96969	22440.3	129040	119409	142546	86708.1	18585.3	142546	105293	0.524865	1.47861	1.20865
	65+66	123061	101852	23079.2	123061	124931	139404	87901.4	19985.1	139404	107887	0.531134	1.38319	1.12734
	67+68	123491	101173	25133.6	123491	126307	138380	86703.9	19004.6	138380	105708	0.528427	1.39385	1.12868
	70+71	125355	99547.4	21297.2	125355	120845	126773	76412.6	15897.8	126773	92310.4	0.50281	1.43287	1.18284
	72+73	136151	100305	24364.4	136151	124669	133242	80262.3	18212.7	133242	98475	0.494601	1.49193	1.20726
	74+75	120095	92020.2	27888.6	120095	119909	121518	73228.1	20727	121518	93955.1	0.502943	1.46212	1.12975
	76+77	134687	100143	21654.1	134687	121797	145826	88693.9	22797.7	145826	111492	0.519855	1.48548	1.20243
	78+79	126473	99630.1	21060.4	126473	120690	144461	86581.7	19525	144461	106107	0.533197	1.45498	1.19461
	80+81	124394	96741.4	21622.1	124394	118363	137130	81589.3	18634.3	137130	100224	0.524349	1.46651	1.19643
	82+83	137090	96452.4	33104.7	137090	129557	125190	75391.1	25258.4	125190	100650	0.477315	1.52627	1.13933

## Sheet: Dough_quality_tests
Sample	Mixograph		Farinograph
	Peak time (minutes)	Score (mixing tolerance)	Water absorption (14%)	Dough development time/peak time (minutes)	Stability time (minutes)	Mixing tolerance index (BU)
Non-edited line-1	2.61	3	0.59	1.7	2.2	187
Non-edited line-2	2.26	4	0.568	1.2	3.2	87
Non-edited line-3	2.56	3	0.612	1	2	167
387-3-6/T3-1	6.43	4	0.522	4.5	11	34
387-3-6/T3-2	6.35	2	0.53	2.3	9.9	45
387-3-6/T3-3	5.3	2	0.519	2	7.3	45
T.test	0.00648308	0.438193	0.0283944	0.167221	0.0161577	0.0723739
Average (Non-edited line)	2.47667	3.33333	0.59	1.3	2.46667	147
Average (387-3-6/T3)	6.02667	2.66667	0.523667	2.93333	9.4	41.3333
